# Supplementary material for: Influence of Ongoing Antibiotic Therapy on the Detection of Pathogenic Microorganisms Using Metagenomic Next-Generation Sequencing and Blood Culture in ICU Patients
Source: J Clin Med. 2026 Jun 8;15(12):4434. doi: 10.3390/jcm15124434 (PMC13301659; doi:10.3390/jcm15124434)
Supplement: Supplementary file 1 [file jcm-15-04434-s001.zip]

Archive with 1 entries (1 files):
- jcm-4281350-supplementary.pdf
